# Supplementary material for: A new record of Ganodermatropicum (Basidiomycota, Polyporales) for Thailand and first assessment of optimum conditions for mycelia production
Source: MycoKeys. 2019 May 7;51:65–83. doi: 10.3897/mycokeys.51.33513 (PMC6517369; doi:10.3897/mycokeys.51.33513)
Supplement: XML Treatment for Ganoderma tropicum [file mycokeys.51.33513-treatment1.xml]

<!DOCTYPE tp:taxon-treatment
  PUBLIC "-//TaxonX//DTD Taxonomic Treatment Publishing DTD v0 20100105//EN" "tax-treatment-NSO.dtd">
<tp:taxon-treatment xmlns:tp="http://www.plazi.org/taxpub"><tp:treatment-meta><kwd-group><label>Taxon classification</label><kwd><named-content xmlns:xlink="http://www.w3.org/1999/xlink" content-type="kingdom">Fungi</named-content></kwd><kwd><named-content xmlns:xlink="http://www.w3.org/1999/xlink" content-type="order">Polyporales</named-content></kwd><kwd><named-content xmlns:xlink="http://www.w3.org/1999/xlink" content-type="family">Ganodermataceae</named-content></kwd></kwd-group><mixed-citation publication-type="journal"><person-group><name><surname>Luangharn</surname><given-names>Thatsanee</given-names></name><name><surname>Karunarathna</surname><given-names>Samantha C.</given-names></name><name><surname>Mortimer</surname><given-names>Peter E.</given-names></name><name><surname>Hyde</surname><given-names>Kevin D.</given-names></name><name><surname>Thongklang</surname><given-names>Naritsada</given-names></name><name><surname>Xu</surname><given-names>Jianchu</given-names></name></person-group><article-title>A new record of <italic><tp:taxon-name><tp:taxon-name-part taxon-name-part-type="genus" reg="Ganoderma">Ganoderma</tp:taxon-name-part><tp:taxon-name-part taxon-name-part-type="species" reg="tropicum">tropicum</tp:taxon-name-part></tp:taxon-name></italic> (<tp:taxon-name><tp:taxon-name-part taxon-name-part-type="phylum">Basidiomycota</tp:taxon-name-part></tp:taxon-name>, <tp:taxon-name><tp:taxon-name-part taxon-name-part-type="order">Polyporales</tp:taxon-name-part></tp:taxon-name>) for Thailand and first assessment of optimum conditions for mycelia production</article-title><source>MycoKeys</source><day>07</day><month>5</month><year>2019</year><volume>51</volume><fpage>65</fpage><lpage>83</lpage><pub-id pub-id-type="doi">10.3897/mycokeys.51.33513</pub-id></mixed-citation></tp:treatment-meta><tp:nomenclature><tp:taxon-name>
            <tp:taxon-name-part taxon-name-part-type="genus" reg="Ganoderma">Ganoderma</tp:taxon-name-part>
            <tp:taxon-name-part taxon-name-part-type="species" reg="tropicum">tropicum</tp:taxon-name-part>
            <object-id xmlns:xlink="http://www.w3.org/1999/xlink" xlink:type="simple">FOF number: FoF 05068</object-id>
          </tp:taxon-name><tp:taxon-authority>(Jungh.) Bres., Annales Mycologici 8(6): 586 (1910)</tp:taxon-authority><xref ref-type="fig" rid="F2">Fig. 2</xref></tp:nomenclature><tp:treatment-sec sec-type="description" id="SECID0ERMBG"><title>Description based on specimen from Thailand.</title><p><bold>Basidiome.</bold> Sessile, dimidiate. <bold><italic>Pileus shape.</italic></bold> Semicircular to dimidiate or conks, up to 7–12 cm in length and 4–8 cm in width, up to 1.5 cm thick. <bold><italic>Pileus surface.</italic></bold> Dark brown (9F5) at the base, slightly brownish red (10C8) at center, reddish gray (10B8) extending to the margin, light yellow (1A5) to yellow (2A6) under basidiocarp with grayish yellow (4C7) to brown (6D7 to 6F6) close to tube layer on upper surface of pileus glabrous, weakly to strongly laccate, glossy and shiny, smooth, spathulate, shallow sulcate several layers thick, consistency furrows, thicker at the base than the margin, covered by a thin and hard crust, and light in weight when dried. Context trimitic, irregular cuticle cells, mostly light yellow (1A5) to yellow (2A6) close to crust, grayish yellow (4C7), brown (6D7 to 6F6) to dark brown (9F5), near the tubes, dense context layer, thick near the base, tough to break when dried. <bold><italic>Hymenophore.</italic></bold> Grayish yellow (4C7). <bold><italic>Basidiospores.</italic></bold> Mostly oblong ellipsoid and broadly ellipsoid with double wall (ganodermoid) at maturity, (7.3–)7.6–10.1(10.8) × (10.1)10.6–13.3(13.9) μm (<italic>x̄</italic> = 9.1 × 12.2 μm, <italic>n</italic> = 50) (including myxosporium), (5.4–)5.6–8.3(8.6) × (8.3)8.4–12.5(12.9) μm (<italic>x̄</italic> = 7.1 × 10.6 μm, <italic>n</italic> = 50) μm (excluding outer myxosporium), light brown (6D6–6D8), reddish brown (9F6) to dark brown (9F8), usually with one end tapering, and usually overlaid by a hyaline myxosporium. <bold><italic>Tubes.</italic></bold> 2–7 mm long, up to 80–170 µm wide, and sulcate at different levels. <bold><italic>Stipe.</italic></bold> Lateral, up to 1.5 cm thick, dark brown <!--PageBreak --><!--PageBreak -->(9F5). <bold><italic>Margin.</italic></bold> reddish gray (10B8), up to 0.3–0.7 cm thick, round, tough and hard, thicker towards the margin. <bold><italic>Pore.</italic></bold> Angular, 4–7 per mm; pore diameter up to 65–120 µm. <bold><italic>Pore surface</italic></bold> Pale yellow (2A3) to light yellow (2A5) and brown (6D7) to dark brown (6F6) when touched. <bold><italic>Hyphal system</italic></bold> Generative hyphae up to 0.80–2.85 μm (<italic>x̄</italic> = 1.45, <italic>n</italic> = 50) in diameter, colorless, thin-walled, some thick-walled, branched, with clamp connections; binding hyphae 1.00–3.10 µm (<italic>x̄</italic> = 2.05, <italic>n</italic> = 50), colorless, thin-walled, much-branched, clamped; skeletal hyphae up to 1.45–4.25 μm (<italic>x̄</italic> = 2.35, <italic>n</italic> = 50), colorless, thick-walled, unbranched or with a few branches in the distal end. <bold><italic>Culture characteristics.</italic></bold> Initially white (4A1) to yellowish white (4A2), pale yellow (4A3) when growing, become orange white (5A2), pale orange (5A3), light orange (5A4–6A5) and some reddish yellow (4A6) to dark brown (9F8) around the plugged circle of active mycelium after incubation for 3 weeks. <bold><italic>Odor.</italic></bold> Distinctive odor when fresh and dried.</p><p><italic><tp:taxon-name><tp:taxon-name-part taxon-name-part-type="genus" reg="Ganoderma">Ganoderma</tp:taxon-name-part><tp:taxon-name-part taxon-name-part-type="species" reg="tropicum">tropicum</tp:taxon-name-part></tp:taxon-name></italic> is diagnosed as having a distinctly dimidiate, smooth, spathulate pileus, with a laccate or glabrous dark brown slightly brownish red upper surface, usually tough when dried; margin usually has a reddish gray surface, round and hard; pore surface pale yellow when young, light yellow when mature, and becoming brown or dark brown when bruised; basidiospores are described as ellipsoid, with size range of (7.3–)7.6–10.1(10.8) × (10.1)10.6–13.3(13.9) μm (including myxosporium), (5.4–)5.6–8.3(8.6) × (8.3)8.4–12.5(12.9) μm (excluding outer myxosporium); context trimitic, abundant generative hyphae with branches; thin-walled, binding hyphae; and skeletal hyphae with clamp connections.</p><fig id="F2" position="float" orientation="portrait"><label>Figure 2.</label><caption><p>Morphology of <italic><tp:taxon-name><tp:taxon-name-part taxon-name-part-type="genus" reg="Ganoderma">Ganoderma</tp:taxon-name-part><tp:taxon-name-part taxon-name-part-type="species" reg="tropicum">tropicum</tp:taxon-name-part></tp:taxon-name></italic> strain KUMCC18-0046 <bold>A, B</bold> Mature basidiocarps <bold>C</bold> Margin <bold>D</bold> Pore characteristics <bold>E, F</bold> Culture after incubation at 25 °C for 21 days <bold>G, J</bold> Basidiospore in KOH <bold>K, L</bold> Generative hyphae of context in KOH <bold>M</bold> Skeletal hyphae <bold>N</bold> Skeletal hyphae and binding hyphae <bold>O</bold> Sparing branch hyphae. Scale bars: 1 cm (<bold>A–C</bold>); 500 µm (<bold>D</bold>); 1 cm (<bold>E, F</bold>); 5 µm (<bold>G–I</bold>); 15 µm (<bold>J</bold>); 20 µm (<bold>K, L, O</bold>); 10 µm (<bold>M, N</bold>).</p></caption><graphic xmlns:xlink="http://www.w3.org/1999/xlink" xlink:href="mycokeys-51-065-g002.jpg" position="float" orientation="portrait" xlink:type="simple" id="oo_299206.jpg"/></fig><!--PageBreak --></tp:treatment-sec><tp:treatment-sec sec-type="habitat" id="SECID0EFSBG"><title>Habitat.</title><p>Solitary on living <italic><tp:taxon-name><tp:taxon-name-part taxon-name-part-type="genus" reg="Dipterocarpus">Dipterocarpus</tp:taxon-name-part></tp:taxon-name></italic> species in deciduous forests.</p></tp:treatment-sec><tp:treatment-sec sec-type="Specimen examined" id="SECID0ESSBG"><title>Specimen examined.</title><p>Thailand, Chiang Rai Province, <named-content xmlns:xlink="http://www.w3.org/1999/xlink" content-type="dwc:verbatimCoordinates" xlink:type="simple"><named-content content-type="geo-json" specific-use="{&#34;type&#34;:&#34;Point&#34;,&#34;coordinates&#34;:[100.065000,19.806667]}" id="NCID0E2SBG" xlink:type="simple">19°48'24"N, 100°03'54"E</named-content></named-content>, 836 m, October, 2017.</p><sec sec-type="Optimal media conditions for mycelial growth and characteristics of mycelial cultures" id="SECID0EATBG"><title>Optimal media conditions for mycelial growth and characteristics of mycelial cultures</title><p>In our study of the seven different agar media, mycelial growth (mm), growth rates (mm/day), and mycelial density were screened as an indication of favorable growth of Thai <italic><tp:taxon-name><tp:taxon-name-part taxon-name-part-type="genus" reg="Ganoderma">G.</tp:taxon-name-part><tp:taxon-name-part taxon-name-part-type="species" reg="tropicum">tropicum</tp:taxon-name-part></tp:taxon-name></italic> (Table <xref ref-type="table" rid="T3">3</xref>). After 10 days of incubation, the agar surface was fully colonized with a white (6A1) to pale orange (6A2–6A3) mycelium. The best mycelium colony diameter was observed on <abbrev xmlns:xlink="http://www.w3.org/1999/xlink" xlink:title="potato dextrose agar" id="ABBRID0EVTBG" xlink:type="simple">PDA</abbrev>, <abbrev xmlns:xlink="http://www.w3.org/1999/xlink" xlink:title="malt extract agar" id="ABBRID0EZTBG" xlink:type="simple">MEA</abbrev>, and <abbrev xmlns:xlink="http://www.w3.org/1999/xlink" xlink:title="yeast extract peptone dextrose agar" id="ABBRID0E4TBG" xlink:type="simple">YPD</abbrev> media, following <abbrev xmlns:xlink="http://www.w3.org/1999/xlink" xlink:title="yeast malt extract agar" id="ABBRID0EBUBG" xlink:type="simple">YMA</abbrev>, <abbrev xmlns:xlink="http://www.w3.org/1999/xlink" xlink:title="Bengal agar" id="ABBRID0EFUBG" xlink:type="simple">RBA</abbrev>, <abbrev xmlns:xlink="http://www.w3.org/1999/xlink" xlink:title="yeast extract agar" id="ABBRID0EJUBG" xlink:type="simple">YEA</abbrev>, and <abbrev xmlns:xlink="http://www.w3.org/1999/xlink" xlink:title="Czapek’s agar" id="ABBRID0ENUBG" xlink:type="simple">CZA</abbrev>, respectively.</p><table-wrap id="T3" position="float" orientation="portrait"><label>Table 3.</label><caption><p>Effect of various agar media on mycelial growth (mm) and mycelial growth rates (mm/day) of <italic><tp:taxon-name><tp:taxon-name-part taxon-name-part-type="genus" reg="Ganoderma">Ganoderma</tp:taxon-name-part><tp:taxon-name-part taxon-name-part-type="species" reg="tropicum">tropicum</tp:taxon-name-part></tp:taxon-name></italic> strain KUMCC18-0046, incubated at 25 °C for 10 days. Values with the same letter are not significantly different (<italic>p</italic> &lt; 0.05).</p></caption><table id="TID0EPABG" rules="all"><tbody><tr><td rowspan="1" colspan="1">
                      <bold>Agar media</bold>
                    </td><td rowspan="1" colspan="1">
                      <bold>Colony diameter</bold>
                    </td><td rowspan="1" colspan="1">
                      <bold>Growth rate</bold>
                    </td><td rowspan="1" colspan="1">
                      <bold>Mycelial density</bold>
                    </td></tr><tr><td rowspan="1" colspan="1">
                      <abbrev xmlns:xlink="http://www.w3.org/1999/xlink" xlink:title="Czapek’s agar" id="ABBRID0EJWBG" xlink:type="simple">CZA</abbrev>
                    </td><td rowspan="1" colspan="1">16.70 ± 0.13<sup>e</sup></td><td rowspan="1" colspan="1">3.50</td><td rowspan="1" colspan="1">+</td></tr><tr><td rowspan="1" colspan="1">
                      <abbrev xmlns:xlink="http://www.w3.org/1999/xlink" xlink:title="malt extract agar" id="ABBRID0E4WBG" xlink:type="simple">MEA</abbrev>
                    </td><td rowspan="1" colspan="1">41.20 ± 0.12<sup>a</sup></td><td rowspan="1" colspan="1">8.40</td><td rowspan="1" colspan="1">5+</td></tr><tr><td rowspan="1" colspan="1">
                      <abbrev xmlns:xlink="http://www.w3.org/1999/xlink" xlink:title="potato dextrose agar" id="ABBRID0ERXBG" xlink:type="simple">PDA</abbrev>
                    </td><td rowspan="1" colspan="1">42.20 ± 0.44<sup>a</sup></td><td rowspan="1" colspan="1">8.50</td><td rowspan="1" colspan="1">4+</td></tr><tr><td rowspan="1" colspan="1">
                      <abbrev xmlns:xlink="http://www.w3.org/1999/xlink" xlink:title="Bengal agar" id="ABBRID0EFYBG" xlink:type="simple">RBA</abbrev>
                    </td><td rowspan="1" colspan="1">27.70 ± 0.08<sup>c</sup></td><td rowspan="1" colspan="1">4.20</td><td rowspan="1" colspan="1">3+</td></tr><tr><td rowspan="1" colspan="1">
                      <abbrev xmlns:xlink="http://www.w3.org/1999/xlink" xlink:title="yeast extract agar" id="ABBRID0EZYBG" xlink:type="simple">YEA</abbrev>
                    </td><td rowspan="1" colspan="1">21.00 ± 0.08<sup>d</sup></td><td rowspan="1" colspan="1">5.70</td><td rowspan="1" colspan="1">2+</td></tr><tr><td rowspan="1" colspan="1">
                      <abbrev xmlns:xlink="http://www.w3.org/1999/xlink" xlink:title="yeast malt extract agar" id="ABBRID0ENZBG" xlink:type="simple">YMA</abbrev>
                    </td><td rowspan="1" colspan="1">36.90 ± 0.13<sup>b</sup></td><td rowspan="1" colspan="1">8.10</td><td rowspan="1" colspan="1">5+</td></tr><tr><td rowspan="1" colspan="1">
                      <abbrev xmlns:xlink="http://www.w3.org/1999/xlink" xlink:title="yeast extract peptone dextrose agar" id="ABBRID0EB1BG" xlink:type="simple">YPD</abbrev>
                    </td><td rowspan="1" colspan="1">40.40 ± 0.40<sup>a</sup></td><td rowspan="1" colspan="1">8.40</td><td rowspan="1" colspan="1">5+</td></tr></tbody></table></table-wrap><p>Mycelial morphology and colony color characteristics differed on each agar media (Fig. <xref ref-type="fig" rid="F3">3</xref>). For instance, the morphological characteristics of <italic><tp:taxon-name><tp:taxon-name-part taxon-name-part-type="genus" reg="Ganoderma">G.</tp:taxon-name-part><tp:taxon-name-part taxon-name-part-type="species" reg="tropicum">tropicum</tp:taxon-name-part></tp:taxon-name></italic> growth on <abbrev xmlns:xlink="http://www.w3.org/1999/xlink" xlink:title="Czapek’s agar" id="ABBRID0EB2BG" xlink:type="simple">CZA</abbrev> medium were expressed as a very scanty, cotton colony (Fig. <xref ref-type="fig" rid="F3">3A</xref>). The colony on <abbrev xmlns:xlink="http://www.w3.org/1999/xlink" xlink:title="yeast extract agar" id="ABBRID0EJ2BG" xlink:type="simple">YEA</abbrev> medium was similar to that of <abbrev xmlns:xlink="http://www.w3.org/1999/xlink" xlink:title="Czapek’s agar" id="ABBRID0EN2BG" xlink:type="simple">CZA</abbrev>, although <abbrev xmlns:xlink="http://www.w3.org/1999/xlink" xlink:title="yeast extract agar" id="ABBRID0ER2BG" xlink:type="simple">YEA</abbrev> exhibited greater density and biomass (Fig. <xref ref-type="fig" rid="F3">3E</xref>). Mycelial morphological characteristics on <abbrev xmlns:xlink="http://www.w3.org/1999/xlink" xlink:title="malt extract agar" id="ABBRID0EZ2BG" xlink:type="simple">MEA</abbrev> and <abbrev xmlns:xlink="http://www.w3.org/1999/xlink" xlink:title="yeast extract peptone dextrose agar" id="ABBRID0E42BG" xlink:type="simple">YPD</abbrev> were similar; both were expressed as an abundant (5+) massive cottony colony with orange white to pale orange (6A1–6A3) colony (Fig. <xref ref-type="fig" rid="F3">3B, G</xref>). The <abbrev xmlns:xlink="http://www.w3.org/1999/xlink" xlink:title="potato dextrose agar" id="ABBRID0EF3BG" xlink:type="simple">PDA</abbrev> medium, by contrast, showed a somewhat abundant (4+) white cotton colony (Fig. <xref ref-type="fig" rid="F3">3C</xref>), which was a slightly dark golden yellow (5A7) colony after 18 days of incubation (Fig. <xref ref-type="fig" rid="F2">2E, F</xref>). Moderate colony growth (3+) was observed on <abbrev xmlns:xlink="http://www.w3.org/1999/xlink" xlink:title="Bengal agar" id="ABBRID0ER3BG" xlink:type="simple">RBA</abbrev> (Fig. <xref ref-type="fig" rid="F3">3D</xref>). Abundant white massive cottony mycelia, with a radius from the center towards the edge of the petri dish, were observed on the <abbrev xmlns:xlink="http://www.w3.org/1999/xlink" xlink:title="yeast malt extract agar" id="ABBRID0EZ3BG" xlink:type="simple">YMA</abbrev> medium (Fig. <xref ref-type="fig" rid="F3">3F</xref>). Furthermore, filamentous colonies were observed in all media, except for <abbrev xmlns:xlink="http://www.w3.org/1999/xlink" xlink:title="Czapek’s agar" id="ABBRID0EB4BG" xlink:type="simple">CZA</abbrev> and <abbrev xmlns:xlink="http://www.w3.org/1999/xlink" xlink:title="yeast extract agar" id="ABBRID0EF4BG" xlink:type="simple">YEA</abbrev>.</p><fig id="F3" position="float" orientation="portrait"><label>Figure 3.</label><caption><p>Characteristics of <italic><tp:taxon-name><tp:taxon-name-part taxon-name-part-type="genus" reg="Ganoderma">Ganoderma</tp:taxon-name-part><tp:taxon-name-part taxon-name-part-type="species" reg="tropicum">tropicum</tp:taxon-name-part></tp:taxon-name></italic> strain KUMCC18-0046 mycelial cultures were incubated at 25 °C for 10 days on different agar media <bold>A</bold> Czapek’s agar (<abbrev xmlns:xlink="http://www.w3.org/1999/xlink" xlink:title="Czapek’s agar" id="ABBRID0E54BG" xlink:type="simple">CZA</abbrev>) <bold>B</bold> Malt extract agar (<abbrev xmlns:xlink="http://www.w3.org/1999/xlink" xlink:title="malt extract agar" id="ABBRID0EE5BG" xlink:type="simple">MEA</abbrev>) <bold>C</bold> Potato dextrose agar (<abbrev xmlns:xlink="http://www.w3.org/1999/xlink" xlink:title="potato dextrose agar" id="ABBRID0EK5BG" xlink:type="simple">PDA</abbrev>) <bold>D</bold> Rose Bengal agar (<abbrev xmlns:xlink="http://www.w3.org/1999/xlink" xlink:title="Bengal agar" id="ABBRID0EQ5BG" xlink:type="simple">RBA</abbrev>) <bold>E</bold> Yeast extract agar (<abbrev xmlns:xlink="http://www.w3.org/1999/xlink" xlink:title="yeast extract agar" id="ABBRID0EW5BG" xlink:type="simple">YEA</abbrev>) <bold>F</bold> Yeast malt extract agar (<abbrev xmlns:xlink="http://www.w3.org/1999/xlink" xlink:title="yeast malt extract agar" id="ABBRID0E35BG" xlink:type="simple">YMA</abbrev>) <bold>G</bold> Yeast extract peptone dextrose agar (<abbrev xmlns:xlink="http://www.w3.org/1999/xlink" xlink:title="yeast extract peptone dextrose agar" id="ABBRID0EC6BG" xlink:type="simple">YPD</abbrev>). Scale bars: 1 cm.</p></caption><graphic xmlns:xlink="http://www.w3.org/1999/xlink" xlink:href="mycokeys-51-065-g003.jpg" position="float" orientation="portrait" xlink:type="simple" id="oo_299207.jpg"/></fig></sec><sec sec-type="Optimal pH conditions for mycelial growth" id="SECID0EL6BG"><title>Optimal pH conditions for mycelial growth</title><p>All pH values from 4–9 were suitable for promoting mycelium growth of <italic><tp:taxon-name><tp:taxon-name-part taxon-name-part-type="genus" reg="Ganoderma">G.</tp:taxon-name-part><tp:taxon-name-part taxon-name-part-type="species" reg="tropicum">tropicum</tp:taxon-name-part></tp:taxon-name></italic>, however, the most favorable pH range was shown to be pH 7–8, followed by pH 9 (Table <xref ref-type="table" rid="T4">4</xref>).</p><table-wrap id="T4" position="float" orientation="portrait"><label>Table 4.</label><caption><p>Effect of pH on mycelial growth (mm) and mycelial growth rates (mm/day) of <italic><tp:taxon-name><tp:taxon-name-part taxon-name-part-type="genus" reg="Ganoderma">Ganoderma</tp:taxon-name-part><tp:taxon-name-part taxon-name-part-type="species" reg="tropicum">tropicum</tp:taxon-name-part></tp:taxon-name></italic> strain KUMCC18-0046, incubated for 10 days. Values with the same letter are not significantly different (<italic>p</italic> &lt; 0.05).</p></caption><table id="TID0EPIBG" rules="all"><tbody><tr><td rowspan="1" colspan="1">
                      <bold>pH</bold>
                    </td><td rowspan="1" colspan="1">
                      <bold>Colony diameter</bold>
                    </td><td rowspan="1" colspan="1">
                      <bold>Growth rate</bold>
                    </td><td rowspan="1" colspan="1">
                      <bold>Mycelial density</bold>
                    </td></tr><tr><td rowspan="1" colspan="1">4</td><td rowspan="1" colspan="1">30.50 ± 0.14<sup>d</sup></td><td rowspan="1" colspan="1">5.50</td><td rowspan="1" colspan="1">3+</td></tr><tr><td rowspan="1" colspan="1">5</td><td rowspan="1" colspan="1">45.90 ± 0.10<sup>c</sup></td><td rowspan="1" colspan="1">7.30</td><td rowspan="1" colspan="1">4+</td></tr><tr><td rowspan="1" colspan="1">6</td><td rowspan="1" colspan="1">46.80 ± 0.10<sup>c</sup></td><td rowspan="1" colspan="1">8.10</td><td rowspan="1" colspan="1">4+</td></tr><tr><td rowspan="1" colspan="1">7</td><td rowspan="1" colspan="1">57.50 ± 0.12<sup>ab</sup></td><td rowspan="1" colspan="1">8.50</td><td rowspan="1" colspan="1">5+</td></tr><tr><td rowspan="1" colspan="1">8</td><td rowspan="1" colspan="1">58.90 ± 0.05<sup>a</sup></td><td rowspan="1" colspan="1">8.50</td><td rowspan="1" colspan="1">5+</td></tr><tr><td rowspan="1" colspan="1">9</td><td rowspan="1" colspan="1">56.10 ± 0.07<sup>b</sup></td><td rowspan="1" colspan="1">8.10</td><td rowspan="1" colspan="1">5+</td></tr></tbody></table></table-wrap><!--PageBreak --></sec><sec sec-type="Optimal temperature conditions for mycelial growth" id="SECID0EPEAI"><title>Optimal temperature conditions for mycelial growth</title><p><italic><tp:taxon-name><tp:taxon-name-part taxon-name-part-type="genus" reg="Ganoderma">Ganoderma</tp:taxon-name-part><tp:taxon-name-part taxon-name-part-type="species" reg="tropicum">tropicum</tp:taxon-name-part></tp:taxon-name></italic> mycelial growth increased when going up from 15–25 °C and 28 °C, after which it started to decline again, with the most suitable temperature for mycelial growth being between 25 °C and 28 °C. Although the mycelia could grow between 15–35 °C, growth appeared to be drastically suppressed at 15 °C and 35 °C (Table <xref ref-type="table" rid="T5">5</xref>).</p><table-wrap id="T5" position="float" orientation="portrait"><label>Table 5.</label><caption><p>Effect of temperature on mycelial growth (mm) and mycelial growth rates (mm/day) of <italic><tp:taxon-name><tp:taxon-name-part taxon-name-part-type="genus" reg="Ganoderma">Ganoderma</tp:taxon-name-part><tp:taxon-name-part taxon-name-part-type="species" reg="tropicum">tropicum</tp:taxon-name-part></tp:taxon-name></italic> strain KUMCC18-0046, incubated for 10 days. Values with the same letter are not significantly different (<italic>p</italic> &lt; 0.05).</p></caption><table id="TID0EUOBG" rules="all"><tbody><tr><th rowspan="1" colspan="1">Temperature (°C)</th><th rowspan="1" colspan="1">Colony diameter</th><th rowspan="1" colspan="1">Growth rate</th><th rowspan="1" colspan="1">Mycelial density</th></tr><tr><td rowspan="1" colspan="1">15</td><td rowspan="1" colspan="1">17.40 ± 0.07<sup>c</sup></td><td rowspan="1" colspan="1">4.00</td><td rowspan="1" colspan="1">1+</td></tr><tr><td rowspan="1" colspan="1">20</td><td rowspan="1" colspan="1">29.70 ± 0.04<sup>b</sup></td><td rowspan="1" colspan="1">6.30</td><td rowspan="1" colspan="1">3+</td></tr><tr><td rowspan="1" colspan="1">25</td><td rowspan="1" colspan="1">43.50 ± 0.06<sup>a</sup></td><td rowspan="1" colspan="1">8.50</td><td rowspan="1" colspan="1">5+</td></tr><tr><td rowspan="1" colspan="1">28</td><td rowspan="1" colspan="1">43.70 ± 0.04<sup>a</sup></td><td rowspan="1" colspan="1">8.50</td><td rowspan="1" colspan="1">5+</td></tr><tr><td rowspan="1" colspan="1">30</td><td rowspan="1" colspan="1">30.40 ± 0.13<sup>b</sup></td><td rowspan="1" colspan="1">6.40</td><td rowspan="1" colspan="1">4+</td></tr><tr><td rowspan="1" colspan="1">35</td><td rowspan="1" colspan="1">17.90 ± 0.11<sup>c</sup></td><td rowspan="1" colspan="1">4.30</td><td rowspan="1" colspan="1">2+</td></tr></tbody></table></table-wrap><!--PageBreak --></sec></tp:treatment-sec></tp:taxon-treatment>
